# Supplementary material for: Complications associated with open reduction and internal fixation for adult distal humerus fractures: a multicenter retrospective study
Source: J Orthop Surg Res. 2022 Aug 31;17:399. doi: 10.1186/s13018-022-03292-1 (PMC9429783; doi:10.1186/s13018-022-03292-1)
Supplement: Supplementary file 1 — Additional file 1. Data of all study population of 170 patients. [file 13018_2022_3292_MOESM1_ESM.xlsx]

## Sheet: 170Plate
						Comorbidity											Fracture characteristics										Treatment related							Radiologic outcome at final follow up								Clinical outcome at final follow up							Complications
Gender		Hospital		Weight (Kg)	Dominant hand	Diabetes	HTN	Angiana or MI	COPD or Asthma	Thyroid disease	RA realated dz	Nephropathy or dialysis	BMD(femur neck)	BMD(spine)	Osteoporosis	Any Cancer	Injury date	Op date	Pre-op duration(days)	Injury mechanism	Fx arm	AO-OTA classification	Bryan classificaiton	combined fracture	Open fracture	preop. Nerve Sx	Approach	Triceps	olecranon osteotomy fixation	Ulnar nerve anterior transposition	Fixation	Combined Op	Operation time (tourniquet time, min)	Union time (Week)	Heterotropic ossification	Traumatic OA change	Nonunion	nonunion 이 있는 경우 수술 종류	nonunion 종류	olecranon nonunion	f/u(mo)	Date of last follow up	VAS	DASH	Elbow flexion	Elbow extension	Forearm pronation	Forearm supination	Superficial infection
F	65	3		61		0	1	0	0	0	0	0	-1.5	-2.1	0	0	2003-07-08	2003-07-09	1	1	1	13C1.1		Fx distal radius	0	0	2&3	2		2	2&5	CR/pinning wrist		10	0	0	0			0	124	2013-11-23							0
F	39	3	166	58		0	0	0	0	0	0	0	0	0	0	0	2003-02-22	2003-02-23	1	1	2	13C1.1			0	0	1	1	2	2	3&5, 1(revision)			12(rev)	1	2	1(2003-09-18) rev ORIF elbow Lt c IBG		2	0	74	2009-05-11			140	30	70	85	0
M	47	3	168	64		0	0	0	0	0	0	0	0	0	0	0	2003-11-28	2003-12-01	3	2	2	13C3.1s			0	0	1	1	2	1	1			12	1	2	0			0	39	2007-03-09			135	0			0
F	63	3	155	45		0	0	0	0	0	0	0	0	0	0	0	2004-11-20	2004-11-26	6	1	2	13C2.1			0	0	1	1	2	1	3&6			13	1	0	0			0	100	2013-04-08			140	5	60	120	0
F	72	3	134	48		0	0	0	0	0	0	0	-0.8	-3.6	1	0	2005-01-20	2005-01-27	7	1	2	13A2.3			0	0	1	2		2	1			24	1	3	0			0	9	2005-11-07			105	40	85	15	0
M	29	3	175	65		0	0	0	0	0	0	0	0	0	0	0	2005-03-12	2005-03-17	5	1	2	13C2.1		Fx olecranon	0	0	1	1	2	1	1			12	1	2	0			0	15	2006-06-26			105	0			0
F	32	3	163	64		0	0	0	0	0	0	0	0	0	0	0	2005-07-04	2005-07-05	1	1	2	13C2.1			0	0	1	1	2	1	1			-	0	2	0			0	140	2017-04-04			95	15	90	90	0
F	53	3	160	52		0	0	0	0	0	0	0	0	0	0	0	2005-09-02	2005-09-05	3	1	1	13A2.3			0	0	1	1	2	2	1			12	0	2	0			0	37	2008-10-27			130	0	90	90	0
M	38	3	167	65		0	0	0	0	0	0	0	0	0	0	0	2005-11-18	2005-11-22	4	2	2	13C2.1			1	0	1	1	2	2	1			16	0	2	0			0	9	2006-08-25			95	20	70	80	0
F	86	3	146	58		1	1	0	0	0	0	0	-2.4	-2.6	1	0	2006-08-12	2006-09-11	30	1	1	13A2.3			0	0	1	2		1	1			16	0	0	0			0	2	2006-12-08			100	15			0
F	23	3	160	42		0	0	0	0	0	0	0	0	0	0	0	2007-02-17	2007-02-22	5	2	2	13A2.3			0	0	1	2		1	1			8	1	1	0			0	19	2008-09-23			135	15			0
F	64	3	167	65		1	1	0	0	0	0	0	0	-3.3	1	0	2007-03-11	2007-03-15	4	1	1	13C2.1			0	0	2	1	2	2	3	OR/IF Distal radius Lt	245	16	1	0	0			0	4	2007-08-02			95	5			0
M	26	3	180	66		0	0	0	0	0	0	0	0	0	0	0	2007-04-05	2007-04-09	4	1	2	13C2.1			0	0	1	1	2	1	1			8	0	2	0			0	13	2008-05-19			140	0	90	90	0
F	67	3	152	45		0	1	0	0	0	0	0	0	0	0	0	2008-04-24	2008-04-28	4	2	1	13C2.2		Fx disal radius	0	0	1	1	2	2	1			12	0	2				0	20	2010-01-15			150	5			0
F	43	3	157	49		0	0	0	0	0	1	0	0	0	0	0	2008-09-02	2008-09-08	6	2	1	13B1.1			0	0	2	2		2	3			12	1	2	0			0	5	2009-02-24			120	0			0
M	18	3	182	63.8		0	0	0	0	0	0	0	0	0	0	0	2009-01-07	2009-01-12	5	2	2	13C2.1			0	0	1	1	2	1	1			16	1	2	0			0	30	2011-07-20			150	0	70	85	0
F	51	3	151	51		0	0	0	0	0	0	0	1.6	-2.9	1	0	2009-02-17	2009-02-23	6	2	1	13C1.1		Fx olecranon	0	0	1	1	2	1	1			9	1	2	0			0	33	2011-11-30			110	15			0
M	23	3	173	60		0	0	0	0	0	0	0	0	0	0	0	2009-08-15	2009-08-20	5	2	2	13C2.1			0	0	1	1	2	1	1			8	1	1	0			0	7	2010-04-09			90	30			0
F	26	3	167	75		0	0	0	0	0	0	0	0	0	0	0	2009-11-17	2009-11-20	3	1	2	13C1.1		Coronoid proc ulna	0	0	1	1	2	1	1			16	1	2	0			0	15	2011-03-11			150	0	90	90	0
F	55	3	163	63		1	1	0	0	0	0	0	0	0	0	0	2009-12-10	2009-12-14	4	1	2	13C2.1			0	0	1	1	2	1	3			20	1	3	0			0	20	2011-09-05			120	20			0
F	46	3	164.2	64.9		0	0	0	0	0	0	0	0	0	0	0	2010-01-07	2010-01-12	5	1	1	13A3.2			0	0	1	1	1	2	1			8	0	2	0			0	2	2010-03-18							0
F	55	3	155	56		1	0	0	0	0	0	0	0	0	0	0	2010-02-11	2010-02-12	1	1	1	13C2.1			0	0	1	1	2	1	1			6	0	1	0			0	15	2011-05-25	2.5		145	25			0
F	64	3	160	58		0	1	0	0	0	0	0	0	0	0	0	2010-03-04	2010-03-08	4	1	1	13C2.1			0	0	1	1	2	1	1			8	1	0	0			0	18	2011-09-14			130	40			0
F	66	3	154	51		1	0	0	0	0	0	0	0	0	0	0	2010-04-15	2010-04-20	5	1	2	13A2.3			0	0	1	2		1	3			Nonunion	0	1	painless		2	0	25	2012-06-11			130	5			0
F	59	3	160	41		0	0	0	0	0	0	0	-1.6	-3.7	1	0	2011-05-13	2011-05-17	4	2	2	13C2.1			0	0	1	2		2	1			10	0	0	0			0	14	2012-07-26			115	0			0
F	41	3	168	55		0	0	0	0	0	0	0	0	0	0	0	2011-06-06	2011-06-10	4	2	2	13B2.1			0	0	1	2		1	2			12	0	2	0			0	31	2014-01-23			150	0	90	90	0
M	82	3	172	72		0	1	1	0	0	0	0	0	0	0	0	2011-07-20	2011-07-29	9	2	2	13C2.1			0	0	1	2		2	3			8	0	2	0			0	11	2012-07-09			130	15			0
F	57	3	157.7	67.7		0	0	0	0	0	0	0	0	0	0	0	2011-12-24	2011-12-29	5	1	2	13A3.2			0	0	1	1	2	2	1			12	0	1	0			0	11	2012-12-18	1		110	5			0
F	72	3	145	55		1	1	0	0	0	0	0	-2.3	-3.8	1	0	2012-01-04	2012-01-06	2	1	1	13A2.3			0	0	1	3		2	2			16	1	0	0			0	17	2013-06-27			115	15			0
F	22	3	162	48		0	0	0	0	0	0	0	0	0	0	0	2012-02-18	2012-02-21	3	2	2	13B2.1			0	0	1	2		2	1			16	0	0	0			0	13	2013-04-15			150	5			0
F	82	3	158	55		1	1	0	0	0	0	0	-2.1	-2.7	1	0	2012-08-16	2012-08-20	4	2	2	13A2.3			0	0	1	2		1	1			16	0	0	0			0	17	2014-01-27			150	0	90	90	0
M	64	3	165	40		0	0	0	0	0	0	0	0	0	0	0	2012-09-17	2012-09-20	3	2	2	13C1.1			0	0	1	1	2	1	1			10	0	1	0			0	6	2013-04-16			125	0			0
F	71	3	167	69		0	0	0	0	0	0	0	0	0	0	0	2012-09-29	2012-10-16	17	1	2	13A2.3			0	0	1	2		2	1			12	1	2	0			0	12	2013-10-21			105	35			0
F	66	3	153	55		0	0	0	0	0	0	0	0	0	0	0	2012-12-17	2012-12-21	4	2	2	13C2.1			0	0	1	2		2	1			20	1	1	0			0	3	2013-04-02	8		LOM	LOM	LOM	LOM	1
F	87	3	160	60		0	1	0	0	0	0	0	0	0	0	0	2013-12-10	2013-12-16	6	1	1	13C1.1			0	0	1	3		1	3		106	8	0	2	0			0	17	2015-06-02			130	30			0
M	74	3	162	52		0	1	1	0	0	0	0	0	0	0	rectal ca	2013-12-11	2013-12-18	7	2	1	13C2.1			0	0	1	1	2	1	1		86	8	0	1	0			0	9	2014-10-02			110	20			0
F	80	3	160	56		1	1	0	0	0	0	0	-3.3	-4.2	1	0	2013-12-31	2014-01-09	9	1	1	13A2.3			0	0	1	2		2	3		85	10	1	1	0			0	14	2015-03-23			120	0			0
F	70	3	145	47		0	0	0	0	0	0	0	0	0	0	0	2014-01-28	2014-02-11	14	1	1	13C2.1			0	0	1	3		2	3		71	9	1	2	0			0	15	2015-06-04			100	5			0
F	73	3	147.4	54		0	1	0	0	0	0	0	0	0	0	0	2014-07-05	2014-07-11	6	1	2	13A2.3			0	0	unkown			2	3		60	8	0	1	0			0	2	2014-10-02							0
F	73	3	153.3	73		0	1	0	0	0	0	0	0	0	0	0	2014-12-22	2014-12-29	7	1	2	13C2.1			0	2	1	1	2	2	3		96	16	0	0	0			0	3	2015-04-14			110	20			0
F	80	3	138	52		0	1	0	0	0	0	0	0	0	0	0	2016-01-21	2016-02-02	12	1	2	13C2.1			0	0	1	1	1	2	1		66	11	1	0	0			0	11	2017-01-09			90	30			0
F	73	3	147	57		1	0	1	0	0	0	0	0	0	0	0	2016-02-14	2016-02-16	2	1	2	13B2.1			0	0	1	1	1	2	1		85	12	0	1	0			0	21	2017-12-07			110	-5	70	70	0
M	30	3	169	68		0	0	0	0	0	0	0	0	0	0	0	2017-02-22	2017-02-24	2	2	2	13C2.1			0	0	1	1	2	2	1		70	12	1	2	0			0	26	2019-05-09			110	0			0
M	25	3	170	67		0	0	0	0	0	0	0	0	0	0	0	2017-01-21	2017-01-24	3	1	2	13C2.2			0	0	1	1	2	2	1		80	12	0	1	0			0	17	2018-07-09			130	5			0
F	40	3	165	51		0	0	0	0	0	0	0	0	0	0	0	2017-10-25	2017-10-31	6	2	2	13A3.2			0	0	1	1	2	2	2		80	12	0	1	0			0	14	2019-01-28			80	15			0
M	47	3	174	75		0	0	0	0	0	0	0	0	0	0	0	2017-06-03	2017-06-04	1	2	1	13C2.1			0	0	1	1	2	1	1		70	12	0	0	0			0	20	2019-02-18			90	10	30	60	0
F	74	3	158.3	63.2		0	1	0	0	0	0	0	0	1.5	0	0	2020-08-16	2020-08-17	1	2	2	13A2.3			0	0	1	3		2	2		73	12	0	0	0			0	3	2020-11-17			120	-10			0
2	39	1	152	35	1	0	0	0	0	0	0	0				0	2001-12-15	2001-12-20	5	1	2	A2.2		0	0	0	1	2		2	1	0	160	17	0	0	0			0	36	2004-12-29			120	15			1
2	82	1	140	36	1	0	0	0	0	0	0	0				0	2003-02-23	2003-02-27	4	2	2	C1.1	I	0	0	0	3			2	3,5, k-wire	0	122	12	0	0	0			0	5	2003-08-06			120	15			0
2	61	1	159	56	1	0	0	0	0	0	0	0				0	2001-10-29	2001-10-30	1	2	1	A3.3	II	Fx distal radius wrist Lt	0	0	1	2		1	1	0	155	16	0	Grade II	0			0	10	2002-09-11			130	5			0
2	40	1	162	56	1	1	0	0	0	0	0	0				0	2002-09-03	2002-09-03	0	2	1	A2.2		0	0	0	1	2		2	1	0	110	16	0	0	0			0	9	2003-06-19							0
1	30	1	182	90	2	0	1	0	0	0	0	0				0	2002-12-31	2003-01-09	9	2	2	A2.3		Fx surgical neck humerus Lt Fx olecranon elbow Lt	1(GA II)	0	3			2	3	IM nailing (Fx surgical neck), OR/IF c tension band wiring (Fx olecranon)	570	12	1	Grade III	0			0	16	2004-05-17			120	15			0
1	70	1	160	55	1	0	0	0	0	0	0	0				0	2003-06-01	2003-06-10	9	2	1	B2.1	I	Fx P3 RSF	0	0	1	1	2	2	3,5	0	155	14	0	0	0			0	7	2004-01-26			130	10	full	full	0
2	50	1	158	57	1	0	0	0	0	0	0	0				0	2003-12-29	2004-01-08	10	1	1	C3.2	IV	0	0	0	1	1	2	1	3,5,K-wire	0	115	13	0	0	0			0	6	2004-07-12			120	10	full	full	0
2	25	1	171	56	1	0	0	0	0	0	0	0				0	2004-01-23	2004-01-30	7	2	2	C2.3		0	0	0	1	1	2	1	1, K-wire	0	230	12	0	Grade I	0			0	5	2004-07-21			130	5			0
1	33	1	175	84	1	0	0	0	0	0	0	0				0	2004-05-16	2004-05-28	12	1	2	C1.1		0	0	0	1	1	2	2	1, 5	0	190	-	0	0					31	2007-01-19			135	5			0
1	24	1	182	90	1	0	0	0	0	0	0	0				0	2006-08-10	2006-08-15	5	2	1	C2.3	IV	Fx & D/L Radial head elbow Lt, Open Fx femur shaft Rt, Open Fx patella knee Rt, Transscaphoidal perilunar D/L wrist Lt	1(GA II)	0	1	3		1	2	ORIF (Fx & D/L radial head Lt), IM nailing (Open Fx femur Rt), ORIF (Open Fx patella knee Rt)	795	18	0	Grade I	0			0	30	2009-02-16			120	10			0
2	30	1	155	51	1	0	0	0	0	0	0	0				0	2006-09-04	2006-09-09	5	1	1	A2.2		0	0	0	3			2	3	0	120	13	0	0	0			0	14	2007-11-09			130	0	full	full	0
1	44	1	170	67	1	0	0	0	0	0	0	0				0	2007-01-21	2007-01-22	1	2	2	C3.1	I	0	0	0	2			1	3	0	115	13	0	0	0			0	8	2007-10-16			125	0			0
2	73	1	155	56	1	0	0	0	0	0	0	0				0	2007-08-26	2007-08-27	1	2	1	A2.3		0	1(GA III)	0	1	2		1	2	0	140	16	0	Grade I	0			0	25	2009-10-20			125	10			0
2	62	1	152	56	1	0	0	0	0	0	0	0				0	2008-02-27	2008-02-28	1	1	2	C1.1		0	0	0	1	2		1	1	0	160	20	1	Grade II	0			0	12	2009-03-06			100	10			0
2	24	1	166	50	1	0	0	0	0	0	0	0				0	2008-12-19	2008-12-31	12	2	2	C3.3	IV	0	0	0	1	1	2	2	1	0	180	14	0	0	0			0	5	2009-06-30			150	5			0
2	31	1	172	53	1	0	0	0	0	0	0	0				0	2010-01-21	2010-01-25	4	1	2	C3.3	III	0	0	0	1	2		1	1	0	80	15	0	0	0			0	21	2011-11-08			130	0			0
1	48	1	168	68	1	0	0	0	0	0	0	0				0	2010-01-24	2010-01-27	3	2	2	C1.1	IV	Fx midshaft ulna forearm, Lt	0	0	1	1	2	1	1	ORIF (Fx midshaft ulna, Lt)	235	13	0	0	0			0	49	2014-03-18			150	0	full	full	0
2	74	1	166	60	1	0	0	0	0	0	0	0				0	2009-05-08	2009-05-11	3	1	2	C3.3	III	0	0	0	1	1	2	1	3,5,kwire	0	255	24	0	0	0			0	18	2010-11-26			120	0			0
2	63	1	162	56.5	1	0	0	0	0	0	0	0				0	2010-02-22	2010-02-24	2	1	2	C3.3	III	0	0	0	1	1	2	1	1	0	140	19	1	0	0			0	12	2011-02-25			125	5			0
2	58	1	160	58	1	1	0	0	0	0	0	0				0	2010-03-06	2010-03-08	2	1	1	C3.3	I	Fx proximal humerus Rt (Neer 3 part)	0	0	1	1	2	1	1	IM nailing (Fx proximal humerus)	230	20	0	Grade I	0			0	8	2010-11-23			125	0			0
1	51	1	173	63	1	1	0	0	0	0	0	0				0	2010-07-22	2010-07-28	6	2	2	A2.3		0	0	0	1	2		1	1	0	75	16	1	0	0			0	3	2010-11-05			100	5			0
1	76	1	168	64	1	0	1	0	0	0	0	0				0	2010-10-03	2010-10-07	4	1	2	C3.3	IV	0	0	0	1	1	2	1	1	0	185	23	0	0	0			0	15	2012-01-17			90	5			0
2	83	1	155	55	1	0	0	0	0	0	0	0				자궁암, 담낭암	2010-10-28	2010-10-31	3	1	2	C3.2	I	Fx distal radius wrist Lt	0	0	1	1	2	1	1,5	OR/IF - distal radius Fx	185	9	0	0	0			0	1	2010-12-28			100	10			0
2	60	1	158	55	1	0	0	0	0	0	0	0				0	2010-12-04	2010-12-06	2	2	1	C1.1	IV	0	0	0	1	2		1	1	0	115	17	1	0	0			0	7	2011-07-22		0	130	0			0
2	28	1	167	64	1	0	0	0	0	0	0	0				0	2011-01-08	2011-01-10	2	2	2	A2.2		0	0	0	1	2		1	1	0	100	16	0	0	0			0	4	2011-05-31			130	0			0
2	52	1	153	53	1	0	0	0	0	0	0	0				0	2011-03-21	2011-03-23	2	2	2	C3.3	I	0	0	0	1	1	2	1	1, K-wire	0	240	-	1	Grade II	1 (2012-01-25, Revisional ORIF d/t nonunion medial condyle, Lt)		3	0	25	2013-05-21			120	0			0
2	56	1	160	57.5	1	0	0	0	0	0	0	0				0	2011-12-09	2011-12-26	17	1	2	C1.3	IV	0	0	0	1	2		1	1	0	120	18	1	0	0			0	10	2012-11-06			90	5			0
2	65	1	150	53	1	0	0	0	0	0	0	0				0	2012-05-30	2012-05-31	1	1	1	C3.1	I	0	0	0	1	2		1	1	0	110	18	0	Grade I	0			0	11	2013-05-22		33.3	135	0			0
2	75	1	160	63	1	0	0	0	0	0	0	0				0	2011-04-14	2011-04-18	4	1	2	A2.2		0	0	0	1	3		1	1	0	125	24	1	0	0			0	87	2018-07-27			130	0			0
2	77	1	162	59	1	0	0	0	0	0	0	0				0	2013-03-11	2013-03-13	2	1	1	A2.3		0	0	0	1	3		1	1	0	95	14	0	0	0			0	9	2013-12-27		18.3	140	0			0
1	78	1	165	62	1	0	0	0	0	0	0	0				0	2012-08-14	2012-08-15	1	2	2	A3.1	I	0	0	0	1	3		1	1	0	130	20	0	0	0			0	15	2013-12-06			95	5			0
2	65	1	163	66	1	0	0	0	0	0	0	0				0	2014-01-07	2014-01-07	0	1	2	C2.2	I	0	0	0	1	3		1	1	0	120	16	0	Grade II	0			0	58	2018-12-06			120	0			0
2	62	1	158	58	1	0	0	0	0	0	0	0				0	2014-05-07	2014-05-08	1	2	2	A2.2		Fx humerus shaft arm Lt, Blow out Fx(Orbit)	0	0	1	3		2	Dual plate	OR/IF (Fx humeur shaft arm Lt, Blow out Fx (orbit))	115	19	0	Grade I	0			0	11	2015-04-11		0					0
2	46	1	153	49	1	0	0	0	0	0	0	0				0	2015-10-26	2015-10-28	2	1	1	C2.1		0	0	0	1	2		1	1	0	120	24	0	0	0			0	25	2017-12-26		24.2	120	0			0
1	28	1	185	79	1	0	0	0	0	0	0	0				0	2015-12-27	2015-12-28	1	1	2	C2.3	IV	0	0	0	1	2		1	1	0	120	25	0	Grade I	0			0	8	2016-09-22		0.83	130	0			0
2	73	1	154	63	1	0	1	0	0	0	0	0	-0.9	-0.2	0	0	2016-09-07	2016-09-07	0	1	2	A2.3		Fx proximal humeurs Rt	0	0	1	3		1	3, K-wire	IM nailing (Fx proximal humerus)	200	24	0	Grade I	1 (2018-01-03, Osteosynthesis with auto bone graft (동측 PSIS)		2	0	28	2019-01-22	1	33.3	120	5			0
2	51	1	157	52.9	1	0	0	0	0	0	0	0				0	2016-09-24	2016-09-30	6	2	2	C3.3	III	0	1 (GA I)	2	1	1	2	1	1	0	140	16	0	0	0			0	44	2020-06-19		7.5	150	0			0
2	76	1	156	58	1	0	1	0	0	0	0	0				0	2016-12-24	2016-12-26	2	1	2	C2.3	I	0	0	2	1	1	2	1	1	0	105	23	1	Grade I	0			0	5	2017-06-08			80	30			0
2	69	1	152	56	1	1	1	0	0	0	0	0				0	2017-01-24	2017-02-01	8	2	1	A2.3		Fx distal radius wrist Rt	0	0	1	2		1	1	ORIF (Fx distal radius Rt)	140	20	0	Grade I	0			0	10	2017-12-14		43.3	140	0			0
1	38	1	168.5	62.8	1	0	0	0	0	0	0	0				0	2017-05-26	2017-05-29	3	1	2	C1.1	I	0	0	0	1	3		1	1	0	95	18	0	Grade I	0			0	10	2018-04-10		6	150	0			0
1	44	1	172	80.9	1	0	0	0	0	0	0	0				0	2017-11-14	2017-11-15	1	1	1	C1.1	IV	Fx distal radius Rt	1 (GA II)	0	1	3		1	1	ORIF (Fx distal radius Rt)	225	18	0	0	0			0	14	2019-02-08		28.3	140	0			0
2	69	1	160	68	1	0	1	0	0	0	0	0	-1.7	-2.6	0	0	2018-01-09	2018-01-09	0	1	2	C1.3	I	0	0	0	1	3		1	2	0	75	-	0	Grade I	0			0	11	2019-01-08		0	100	0			0
2	34	1	163	54	1	0	0	0	0	0	0	0				0	2018-12-03	2018-12-03	0	1	2	C1.1	IV	0	0	0	1	3		1	2	0	125	17	0	0	0			0	9	2019-09-17		2.5	145	0			0
2	53	1	165	69	1	0	1	0	0	0	1	0				0	2019-02-21	2019-02-25	4	2	1	C2.1	I	0	0	0	1	3		1	2	0	80	13	0	0	0			0	22	2021-01-05		21.7	135	5			0
2	49	1	157	59	1	1	1	0	0	0	0	0				0	2019-03-31	2019-04-01	1	1	2	C2.1	I	0	0	3	1	3		1	1	0	80	14	0	Grade I	0			0	12	2020-04-21		17.5	140	0			0
1	48	1	170.8	72.3	2	0	0	0	0	0	0	0				0	2019-05-06	2019-05-07	1	2	1	C1.3	IV	0	0	0	1	3		1	2	0	110	20	1	Grade I	0			0	16	2020-10-06		13.3	130	5			0
1	52	1	180	100	1	0	1	0	0	0	0	0				0	2019-06-02	2019-06-05	3	2	1	C3.3	III	0	1 (GA II)	0	1	1	2	1	2	0	180	22	0	0	0			0	11	2020-05-19			50	5			0
2	72	1	152.7	60.45	1	0	1	1	0	1	0	0	-2	-0.5	0	0	2019-08-28	2019-09-02	5	1	1	C3.3	I	0	0	0	1	1	2	1	2	0	110	13	0	0	0			0	4	2020-01-21			130	20			0
2	57	1	166	61	1	0	1	0	0	0	0	0				0	2019-09-29	2019-09-30	1	2	2	C2.1	IV	Fx distal clavicle shoulder Lt, Teardrop Fx C5, Fx spinous process C5	0	0	1	3		1	1	ORIF (Fx distal clavicle Lt), Posterior instrumentation C4-6	310	17	0	0	0			0	13	2020-11-17			140	0			0
2	64	1	160	65	1	0	1	0	0	0	0	0				0	2019-12-07	2019-12-11	4	1	1	C2.1	III	0	0	0	1	3		2	1	0	80	25	1	Grade I	0			0	11	2020-12-08			130	10			0
2	55	1	158	65.3	1	0	0	0	0	1	0	0				0	2020-07-19	2020-07-20	1	1	2	C2.1	I	Fx P1 base LRF, LSF	1 (GA I)	0	1	3		1	1	CR/pinning (Fx P1 base LRF, LSF)	105	22	0	Grade I	0			0	5	2021-01-08			130	0			0
2	75	1	144	52.5	1	1	1	0	0	0	0	0				0	2020-07-17	2020-07-20	3	1	1	A2.3		0	0	0	1	3		1	2	0	65	22	0	0	0			0	4	2020-12-17			140	5			0
1	53	1	172	68	1	0	1	0	0	0	0	0				0	2020-08-23	2020-08-26	3	1	2	B2.3		Fx P2 base RLF	0	0	1	3		1	3	0	65	14	0	0	0			0	5	2021-01-26			130	5			0
2	46	1	160	53	1	0	0	0	0	0	0	0				0	2020-09-27	2020-09-28	1	1	2	C2.3	IV	0	0	2	1	1	2	1	1	0	100	26	0	0	0				6	2021-04-02			130	15			0
2	60	1	155	49	1	0	0	0	0	0	0	0				0	2020-10-09	2020-10-12	3	1	2	C2.3	IV	Fx distal radius wrist Lt	0	0	1	3		1	2	0	80	24	0	0					5	2021-04-02			60	10			0
2	54	1	167	66	1	0	0	0	0	0	0	0				0	2021-01-14	2021-01-18	4	2	1	C3.2	I	Fx radial neck elbow Rt	0	0	1	1	2	1	2	0	140	10	1	0	0				2	2021-03-30			?	?			0
2	39	2	163	63	1	0	0	0	0	0	0	0	-0.4	-1	0	0	2008-02-03	2008-02-05	2	1	2	13-C3.2		radius	0	0	1	1	2	2	1	-	135	13	1	1	0				154	2020-12-17	0	50	110	5	80	80	0
2	20	2	-	-	1	0	0	0	0	0	0	0	-	-	-		2014-04-21	2014-04-28	7	2	1	13-C2.2		femur shaft, sup ramus , distal clavicle	0	0	1	1	2	1	1	IM nailing femur	235	26	1	0	0				6	2014-10-28	0		100	5			0
1	41	2	171	73	1	0	0	0	0	0	0	0	-	-	-	0	2014-05-15	2014-08-20	97	2	2	13-C2			0	0	1	1	2	1	1	-	232	12	0	1(1)					12	2015-09-01		10.83	130	15	80	80	0
1	39	2	178	66	1	1	0	0	0	0	0	0	-	-	-	0	2015-08-15	2015-08-17	2	1	2	13-C2		radial head	0	0	1	1	2	1	1	-	119	11	0		0				12	2016-08-30	0	12.5	140	5	80	80	0
2	75	2	155	63.7	2	0	1	0	0	0	0	0	-	-	-	1(자궁암)	2017-01-31	2017-02-03	3	1	2	13-C2		distal radius	0	1	1	1	2	1	1	ORIF distal wrist	192	10	0	1(1)	0				22	2018-12-13		26.67	100	5	80	80	0
2	47	2	162.6	61.4	1	0	0	0	0	0	0	0	-	-	-	0	2020-04-22	2020-04-24	2	1	2	13-C2.3		-	0	0	1	1	2	1	1	-	138	16	0	0	0				4	2020-09-08	0		110	20			0
1	49	2	168	74	1	0	0	0	0	0	0	0	-	-	-	0	2013-10-01	2013-10-02	1	2	1	13-C3.2		-	1	0	1	1	2	1	1	-	174	36	0	1(2)	0				20	2015-06-02	2	15	110	15	80	80	0
1	29	2	186	70	1	0	0	0	0	0	0	0	-	-	-	0	2015-10-09	2015-10-12	3	1	1	13-C3.2		-	0	0	1	1	2	1	1	-	140	24	0	1(1)	0				11	2016-09-22	0	3.33	120	5	80	80	0
1	48	2	162	64	1	1	0	0	0	0	0	0	-	-	-	0	2019-03-25	2019-03-26	1	2	1	13-C2.2		C spine Fx, L spine Fx, Calcaneus Fx	1	0	1	1	2	1	1	Calcaneus ORIF, ACDF, PSF	181	52	0	1(1)	0				14	2020-06-04	2	54.17	110	30	70	70	0
1	55	2	160	56	1	0	0	0	0	0	0	0	-	-	-	0	2019-05-29	2019-05-31	2	2	2	13-C2.2		Rt distal radius Fx	1	0	1	1	2	1	1	Rt distal radius ORIF	245	68	0	1(1)	0				18	2020-12-01	0	14.17	140	25	80	80	0
2	46	2	158	54	1	0	0	0	0	0	0	0	-	-	-	0	2020-04-05	2020-04-06	1	1	2	13-C2.3		-	0	2	1	2	-	1	1	-	141	16	0	1(1)	0				4	2020-08-13	2	16.67	110	5	80	80	0
1	76	2	163	71.3	2	0	0	1	0	0	0	0	-	-	-	0	2020-04-16	2020-04-16	0	2	1	13-C3.3			1	1,2,3	-	-	-	2	2		unknown	Nonunion	0		1(2020-12-30, Op) fixative removal, debridement, ext fixator c cement bead insertion elbow Rt) ->		3		8	2021-01-05	3		90	75	80	80	0
2	75	2	150	60	1	0	1	0	0	0	0	0	-0.3	-2.3	0	0	2014-11-04	2014-11-10	6	1	2	13-A2.2		-	0	0	1	1	2	1	1	0	105	40	0	1(2)	0				6	2015-05-14	0	30	120	5	80	80	0
2	77	2	157.5	59	1	0	1	0	0	0	0	0	-3.1	-1.4	0	0	2014-05-01	2014-05-16	15	1	2	13-A2.3		-	0	0	1	1	2	2	1	0	106	28	0		0				1	2014-07-08	3		100	40			0
2	78	2	147.6	53.2	1	1	1	0	0	0	0	0	-	-	0	1(대장암)	2019-09-11	2019-09-30	19	1	1	13-A2.3		-	0	0	2,3			2	1	Bone graft, humerus	80	24	0	0	0				12	2020-10-06	3	11.67	110	15	80	80	0
1	52	2	163.1	73.4	1	0	0	0	0	0	0	0	-	-	0	0	2016-05-31	2016-06-04	4	2	1	13-B1.3	III	-	0	0	3			2	5, miniplate	0	150	16	0	1(2)	0				12	2017-06-08	0	0.83	105	20	80	80	0
2	32	2	162.2	68.3	1	0	0	0	0	0	0	0	-	-	0	0	2019-11-17	2019-11-18	1	1	2	13-B1.1		-	0	0	1	2		2	3	0	99	24	0	0	0				6	2020-05-21	0	3.33	140	15	80	80	0
2	50	2	146.7	57.4	1	1	0	0	0	0	0	0	-1.4	-2.7	1	0	2013-08-27	2013-08-29	2	2	1	13-B1.1		-	1	0	3			2	3	0	83	36	0	0	0				9	2014-06-10	0	4.17	130	10	80	80	0
2	64	2	158	60	2	0	0	0	0	0	0	0	-1.8	-2.5	1	0	2010-10-27	2010-11-02	6	1	2	13-C1.1		-	0	0	1	1	2	2	1		115	12	0	1(2)	0			0	13	2011-12-16	0	2.5	135	5	75	75	0
2	34	2	164	52	1	0	0	0	0	0	0	0	-	-	-	0	2016-05-14	2016-05-25	11	2	2	13-A3.1		-	0	0	1	3		1	1		113	16	0	0	0			0	16	2017-10-10	2	4.17	140	5	75	75	0
2	26	2	164	52	1	0	0	0	0	0	0	0	-	-	-	0	2007-03-23	2007-03-27	4	1	1	13-C2.1			0	0	1	1	2	1	3, 4		130	20	0	0	0			0	7	2007-11-03	0	0.83	140	10	80	80	0
2	42	2	157	46	1	0	0	0	0	0	0	0	-	-	-	0	2007-03-30	2007-04-06	7	1	2	13-C2.2			0	0	1	1	2	1	3, 4		180	24	0	1(2)	0			0	27	2009-07-15	0	0.83	120	20	80	80	0
1	54	2			1	0	0	0	0	0	0	0	-	-	-	colorectal ca	2008-03-18	2008-03-18	0	2	2	12-A3			1	0	1	2		2	3		82	64	0	0	0			0	15	2009-07-01	0		100	10			0
2	52	2	159	63	1	0	0	0	0	0	0	0	-	-	-	0	2007-04-26	2007-04-30	4	2	2	13-C2.2		ipsilateral distal radius fracture	0	0	1	1	2	2	1	distal radius ORIF	120	16	0	0					12	2008-05-28	0	0.83	130	20	75	75	0
2	45	2	158.9	57.5	1	0	0	0	0	0	0	0	-	-	-	0	2007-10-17	2007-10-23	6	2	1	13-C2.1			0	0	1	1	2	2	3, 4, 5		145	Nonunion	0	0	2008-06-03 Nonunion, ROM loss		2	0	6	2008-05-21	0		125	15			0
2	72	2	147.4	50.9	1	0	0	0	0	0	1	0	-0.9	0	-	0	2010-11-05	2010-11-15	10	1	2	13-A2.2			0	0	1	1		2	1		85	-	0	1	0			0	96	2018-12-12	0	5.83	140	15	80	80	0
1	20	2	181	67	1	0	0	0	0	0	0	0	-	-	-	0	2013-12-12	2013-12-13	1	2	1	13-A3.2			0	0	1	3		2	3		175	8	0	0	0			0	39	2017-03-14	2	2.5	180	-5	80	80	0
1	39	2	179	86	1	0	0	0	0	0	0	0	-	-	-	0	2015-02-15	2015-02-16	1	2	1	13-A2.2			0	0	ant			2	3		55	44	0	0	0			0	12	2016-02-17	0	3.33	140	5	80	80	0
1	34	2	182	82	1	0	0	0	0	0	0	0	-	-	-	0	2018-03-07	2018-03-08	1	2	2	13-A2.2			0	0	3			2	3		64	16	0	0	0			0	3	2018-06-26	2	0.83	140	15	80	80	0
1	34	2	177	73	1	0	0	0	0	0	0	0	-	-	-	0	2019-10-02	2019-10-08	6	2	2	13-A3.1			0	1	1	2		2	1		168	44	0	0	0			0	13	2020-12-03	0	10	140	30	70	70	0
F	70	2	156.5	64	1	0	0	0	0	0	0	0	-	-	0	1	2013-01-25	2013-01-31	6	1	1	13-C3.2		-	0	0	1	1	2	1	1	-	190	48	0	1(1)	0			0	12	2014-02-05	3		120	10	85	55	0
F	79	2	148	43.2	1	0	1	0	0	0	0	0	-	-	1	0	2008-01-04	2008-01-08	4	2	2	13-C2.1		-	0	0	1	1	2	1	1	-	195	12	0	1(2)	0			0	39	2011-05-04	2		135	15			0
F	30	2	165.4	48.9	2	0	0	0	0	0	0	0	-	-	-	0	2008-01-29	2008-01-30	1	2	2	13-A3.2		-	0	0	1	1	2	1	1	-	235	16	0	1(2)	0			0	28	2010-06-26	2		140	0			0
F	80	2	153.6	42.6	1	1	1	0	0	0	0	1	-	-	-	0	2009-06-13	2009-06-16	3	2	2	13-C2.1		-	0	0	1	1	2	1	1	-	185	25	0	1(2)	0			1	6	2009-12-23	2		135	5			0
F	37	2	153	46	1	0	0	0	0	0	0	0	-	-	-	0	2010-08-09	2010-08-13	4	1	1	13-C3.2		-	0	0	1	1	2	1	1	-	130	24	0	1(1)	0			0	32	2013-05-10	0		150	0	85	90	0
F	58	2	159	62	1	0	0	0	0	0	0	0	-	-	-	0	2009-07-23	2009-07-27	4	2	2	13-C3.3		-	0	0	1	1	2	1	1	-	185	19	0	0	0			0	15	2010-11-19	2	43.25	135	0	90	90	0
F	59	2	156	62	1	0	1	0	0	0	0	0	-	-	0	0	2009-09-06	2009-09-08	2	1	1	13-C2.1			0	0	1	1	2	1	1		175	19	0	0	0			0	13	2010-11-03	0	29.25	145	0	90	90	0
F	78	2	146	49	1	0	0	0	0	0	0		-2.2	-4.1	1	0	2014-12-21	2014-12-30	9	1	1	13-A2.2		Distal radius Rt	0	0	1	3		1	1	2014-12-30 CR/pinnig Radius Rt	98	20	0	1(2)	0			0	4	2015-05-26	0	29.25	120	0	80	80	0
F	52	2	151	55	1	0	0	0	0	0	0	0	-2.7	-1.4	1	0	2010-02-12	2010-02-19	7	1	2	13-C2.2			0	0	1	1	2	1	1		195	44	0	0	0			0	94	2017-12-19	0	1.75	150	0	90	90	0
M	49	2	164	54	1	0	0	0	0	0	0	0	-	-	0	0	2014-05-18	2014-05-27	9	1	1	13-A2.2			0	0	1	3		1	1		120	24	0	0	0			0	5	2014-11-26	0		100	0			0
F	59	2	143	44	1	0	1	0	0	0	0		-	-	0	0	2011-01-07	2011-01-11	4	1	1	13-C2.1			0	0	1	1	2	1	1		165	64	0	1(2)	0			0	14	2012-04-06	0	3.25	120	5	80	80	0
F	71	2	158	62	1	0	1	0	0	0	0	0	-	-	0	0	2018-01-24	2018-01-29	5	1	1	13-C2.1			0	0	1	1	2	1	3		108	40	0	0	0			0	10	2018-12-03	0	0.75	150	5	80	80	0
M	18	2	165	58	1	0	0	0	0	0	0	0	-	-	0	0	2012-03-02	2012-03-15	13	2	2	13-C1.1			0	0	1	1	2	1	1		170	40	0	1(1)	0			0	13	2013-04-24			135	0			0
F	58	2	150	61	1	1	0	0	0	0	0	0	-	-	0	0	2012-04-11	2012-05-02	21	2	2	13-C1.1			0	0	1	1	2	1	1	Wedge osteotomy, radius and ulna, Lt	200	39	1	1(2)	0			0	12	2013-05-24	3	0.75	100	5	80	80	0
F	40	2	169	58	1	0	0	0	0	0	0	0	-	-	0	0	2012-11-15	2012-12-04	19	1	2	13-B1.1			0	0	1	3		2	3.5		105	44	0	0	0			0	11	2013-11-15	0		145	0			0
M	35	2	168	90.2	1	0	0	0	0	0	0	0	-	-	0	0	2013-12-04	2013-12-10	6	1	2	13-C2.1			0	0	1	1	3	1	1		170	24	0	1(1)	0			0	13	2015-01-26	0	2.5	140	0	80	80	0
F	53	2	158.5	55.7	1	0	0	0	0	0	0	0	-	-	0	0	2014-06-10	2014-06-17	7	1	1	13-C2.3			0	0	1	1	2	1	1		144	22	0	1(1)	0			0	51	2018-09-27	0	1.75	150	0	80	80	0
F	31	2	169	58	1	0	0	0	0	0	0	0	-	-	0	0	2017-01-21	2017-01-31	10	1	2	13-C3.2			0	0	1	3		1	1		140	44	0	0	0			0	12	2018-02-22	0	1.75	150	0	90	90	0
F	44	2	164	65	1	0	0	0	0	0	0	0	-	-	0	0	2017-05-06	2017-05-16	10	2	2	13-A2.2			0	0	3	3		2	3		92	48	0	0	0			0	13	2018-06-27	3	20.75	130	0	70	70	0
F	26	2	173	59.5	1	0	0	0	0	0	0	0	-	-	0	0	2017-07-27	2017-08-04	8	2	2	13-A2.3			0	0	1	3		1	1		106	20	0	0	0			0	14	2018-10-15	0	1.75	150	5	90	90	0
1	46	4			1	0	0	0	0	0	0	0	0	0	0	0	2009-10-14	2009-10-22	8	1	2	13A3.2		0	0	0	1	1	2	2	2	0	510	12	0	0	0		0	0	2	2009-12-30	0		95	15			0
1	45	4	1.69	67	1	0	0	0	0	0	0	0	0	0	0	0	2014-09-22	2015-07-23	304	2	2	13C2.2		0	1	0	1	1	2	1	2	0	340	12	0	0	0		0	0	6	2016-02-18	0		120	15			0
2	81	4	1.5	45	1	0	1	0	0	0	0	0	-2.8	-3.5	1	0	2015-07-11	2015-07-17	6	2	1	13C2.1		1. distal radius rx, Rt 2. pisiform dislocation, wrist, Rt 3. TFCC injury, wrist, Rt 4. DRUJ instability, wrist, Rt	0	1	1	1	2	1	2	ORIF, radius, Rt	355	10	0	0	0		0	0	2	2015-10-07	2		105	35			0
2	73	4	1.52	62	1	1	1	1	0	0	0	0	-2.3	-0.1	0	0	2015-07-31	2015-08-07	7	1	3(both)	13C2.1		0	0	0	1(both)	1(both)	2	1(both)	1(Lt)	0	115	8	0	1(G1) - both	0		0	0	62	2020-10-14	2	19.1	140	0			0
2	73	4	1.52	62	1	1	1	1	0	0	0	0	-2.3	-0.1	0	0	2019-08-11	2019-08-20	9	1	3(both)	13C2.1		0	0	0	1(both)	1(both)	2	1(both)	2(Rt)	0	225	12	0	1(G1) - both	0		0	0	13	2020-10-14	2	19.1	130	30	80(Rt)	90(Rt)	0
F	76	4	1.5	56	1	1	1	0	0	1	0	0	-1.2	-0.1	0	0	2016-05-13	2016-05-17	4	1	2	13A2.3		0	0	0	1	1,2	3	1	1	0	205	9	0	1G(1)	0		0	0	32	2019-01-30	0		140	10			0
F	79	4	141	54	1	1	1	1	0	0	0	0	-3.3	-3.3	1	0	2016-09-26	2016-10-14	18	1	2	13A2.3		0	0	0	1	2	0	1	2?	0	155	4	0	1G(2)	0		0	0	0	2016-11-10	0		105	40			0
M	76	4	170	50	1	0	1	0	0	0	0	0	0	0	0	1	2017-01-02	2017-02-02	31	2	2	13A2.3		Posterior wall fx, acetabulum, Lt/ 5th metacarpal fx, Rt	0	0	1	2	0	1	1	ORIF, metacarpal, Rt	285	5	0	0	0		0	0	1	2017-03-17	0		105	15			0
M	33	4	170	87	1	0	0	0	0	0	0	0	0	0	0	0	2017-03-10	2017-03-14	4	2	1	13C1.1		1. Proximal 1/3 shaft fx, humerus 2. Fx and dislocation, carpometacarpal joint, 2nd & 3rd finger, Rt 3. Metacarpal shaft fx, 4th finger, Rt 4. Metacarpal neck fx, 5th finger, Rt	0	0	1	1	3	1	1	ORIF, humerus, Lt	410	15	1	1G(2)	0		0	0	44	2020-11-27	2	12.5	150	0			0
F	70	4	155	44	1	0	0	0	0	0	0	0	0	0	0	0	2018-05-09	2018-05-21	12	1	2	13C1.1		0	0	0	1	2	0	2	1	0	170	6	0	0	0		0	0	6	2018-12-07	2~3		145	5			0
F	91	4	144	48	1	0	1	0	0	0	0	0	-4	-3	1	1	2018-06-06	2018-10-04	120	1	1	13A2.1		0	0	0	1	2	0	1	2	0	240	9	0	1G(2)	0		0	0	3	2019-01-07	3						0
M	46	4	173	88	1	0	0	0	0	0	0	0	0	0	0	0	2019-01-29	2019-01-29	0	2	2	13C2.3		1. Both forearm bones fx., Lt. 2. Coronoid process fx., ulna, Lt 3. Intertrochanteric fx., femur, Lt	0	0	1	1	3	2	2	0	385	nonunion	0	1G(2)	painless		atrophic nonunion	0	13	2020-03-25	3		60	20			0
M	60	4	165	55	1	0	0	0	0	0	0	0	0	0	0	0	2019-03-23	2019-03-28	5	2	1	13C1.1		1. Distal radius fracture, Rt. (AO classification C1) 2. Styloid process fracture, Rt.	0	0	1	1	3	1	1	ORIF, radius, Rt	345	15	0	1G(1)	0		0	0	6	2019-09-30	2		130	25	70	85	0
F	74	4	159	60	1	1	1	0	0	0	0	0	-2.3	-3.4	1	0	2019-09-05	2019-09-05	0	1	1	13B2.1		0	1	0	1	1	3	2	2	0	230	15	0	1G(1)	0		0	0	4	2020-02-03	2		110	25	80	90	0
M	25	4	170	70	1	0	0	0	0	0	0	0	0	0	0	0	2020-01-09	2020-01-09	0	2	2	13C1.1		1. olecranon fx, Lt 2. Anatomical neck fx, humerus, Lt 3. acromion fx, Lt 4. pelvic wing fx, Lt with inf& sup ramus fx 5. open fx, elbow, Lt	1	0	1	3	0	1	2	1. ORIF, ulna, Lt 2. ORIF, humeurs, Lt	460	15	0	1G(1)	0		0	0	5	2020-07-01	2	49.1	130	25	80	90	0
F	73	4	162	53	1	0	0	0	0	1	0	0	-1.7	-1.4	osteopenia	0	2020-04-29	2020-04-29	0	2	2	13A2.3		1. DRF, Lt 2. Superior, inferior ramus fs, Lt 3. Superior ramus fx, Rt 4. sacrum fx, Rt 5. Transverse process fx, L3,5	0	0	1	Paratricipital approach	0	1	2	ORIF, ulna, Lt	300	10	0	0	0		0	0	8	2021-01-06	3		135	0			0
F	81	4	158	35	1	0	0	0	0	0	0	0	-2.4	-2.7	1	0	2020-06-29	2020-07-14	15	1	1	13C2.1		Distal radius Fx, Rt	0	2	1	1	3	1	1	ORIF, radius, Rt	440	10	0	0	0		0	0	5	2021-01-13	0	50	140	20	80	90	0
																																													125.433	9.05512
																																													20.2448	11.3937
																																													116.571	11
																																													18.5076	12.5812
																																													123.519	9.47531
																																													20.214	11.6879
[truncated: 12 more columns]
